# Supplementary material for: Storage Stability of Plant-Based Drinks Related to Proteolysis and Generation of Free Amino Acids
Source: Foods. 2024 Jan 23;13(3):367. doi: 10.3390/foods13030367 (PMC10855237; doi:10.3390/foods13030367)
Supplement: Supplementary file 1 [file foods-13-00367-s001.zip]

Archive with 1 entries (1 files):
- foods-2789804-supplementary.pdf
